# Supplementary material for: Anesthesia can alter the levels of corticosterone and the phosphorylation of signaling molecules
Source: BMC Res Notes. 2021 Sep 19;14:363. doi: 10.1186/s13104-021-05763-w (PMC8451088; doi:10.1186/s13104-021-05763-w)
Supplement: Supplementary file 2 — Additional file 2. Data analysis on Western Blot section. [file 13104_2021_5763_MOESM2_ESM.xlsx]

## Sheet: SRC Analysis
Membrane 1													mean ratio of all samples of the membrane
Groups:	Control Group (CT)				Sleep Deprived Group (SD)				Anesthesia Group (KX)
Sample ID:	1.1	1.2	1.6	1.26	1.15	1.16	1.18	1.28	13.1	13.2	13.3	13.4
P-SRC	701146	550553	858174	1019293	1498837	1764539	1723104	1701587	522149	551392	251215	714283
TOTAL SRC	32648363	29719014	27633202	30753784	28455800	28977918	27412313	32882462	31570555	31212049	25779779	25436160
Ratio p-SRC/total	0.0214757	0.0185253	0.0310559	0.0331437	0.0526725	0.0608925	0.0628588	0.0517476	0.0165391	0.017666	0.00974465	0.0280814	0.0337003
Normalized ratio	0.637256	0.549707	0.921533	0.983484	1.56297	1.80689	1.86523	1.53552	0.490771	0.52421	0.289157	0.83327
Membrane 2													mean ratio of all samples of the membrane
Groups:	Control Group (CT)				Sleep Deprived Group (SD)				Anesthesia Group (KX)
Sample ID:	1.1	1.2	1.6	1.26	1.15	1.16	1.18	1.28	13.1	13.2	13.3	13.4
P-SRC	590039	655206	503165	519247	629326	520066	840605	932175	349019	335710	364341	337903
TOTAL SRC	20512210	12997777	15090226	15425197	35862370	20244388	21159651	24612507	18112683	16010641	18302005	27033796
Ratio p-SRC/total	0.0287653	0.0504091	0.0333438	0.0336623	0.0175484	0.0256894	0.0397268	0.037874	0.0192693	0.0209679	0.0199072	0.0124993	0.0283052
Normalized ratio	1.01625	1.78091	1.17801	1.18926	0.619969	0.907585	1.40351	1.33806	0.680769	0.74078	0.703304	0.441589
Mean of two membranes
Groups:	Control Group (CT)				Sleep Deprived Group (SD)				Anesthesia Group (KX)
* Mean of Norm. Ratio	0.826754	1.16531	1.04977	1.08637	1.09147	1.35724	1.63437	1.43679	0.58577	0.632495	0.49623	0.63743
